# Supplementary material for: Identifying a Common Functional Framework for Apathy Large-Scale Brain Network
Source: J Pers Med. 2021 Jul 19;11(7):679. doi: 10.3390/jpm11070679 (PMC8303126; doi:10.3390/jpm11070679)
Supplement: Supplementary file 1 [file jpm-11-00679-s001.zip]

Archive with 1 entries (1 files):
- jpm-1258912-supplementary.pdf
